# Supplementary material for: Dual-Dewetting Process for Self-Assembled Nanoparticle Clusters in Wafer Scale
Source: Int J Mol Sci. 2023 Aug 23;24(17):13102. doi: 10.3390/ijms241713102 (PMC10488070; doi:10.3390/ijms241713102)
Supplement: Supplementary file 1 [file ijms-24-13102-s001.zip]

Archive with 1 entries (1 files):
- ijms-2521954-supplementary.pdf
